# Supplementary material for: Non-Smoking, Non-Drinking Oral Squamous Cell Carcinoma Is Associated with an Immune-Modulated Clinical Phenotype
Source: Cancers (Basel). 2026 Feb 8;18(4):553. doi: 10.3390/cancers18040553 (PMC12938323; doi:10.3390/cancers18040553)
Supplement: Supplementary file 1 [file cancers-18-00553-s001.zip]

Archive with 1 entries (1 files):
- cancers-4117414-supplementary.pdf
